# Supplementary material for: Pretreatment Frequency of Circulating Th17 Cells and FeNO Levels Predicted the Real-World Response after 1 Year of Benralizumab Treatment in Patients with Severe Asthma
Source: Biomolecules. 2023 Mar 15;13(3):538. doi: 10.3390/biom13030538 (PMC10046637; doi:10.3390/biom13030538)
Supplement: Supplementary file 1 [file biomolecules-13-00538-s001.zip]

Archive with 1 entries (1 files):
- biomolecules-2210158-supplementary.pdf
